# Supplementary material for: Loss of nsp14-exonuclease activity impairs the replication, proofreading, fitness, and pathogenesis of SARS-CoV-2
Source: mBio. 2026 May 6;17(6):e00073-26. doi: 10.1128/mbio.00073-26 (PMC13251404; doi:10.1128/mbio.00073-26)
Supplement: Table S1 — Sequences of viable saturation mutagenesis variants enriched in passage. [file mbio.00073-26-s0008.xlsx]

## Sheet: Viable mutants
Table S1: Sequences of viable saturation mutagenesis variants enriched in passage.
Sequence (AA 90-95)	Amino Acid Differences from WT	Percentage of population	Enrichment score (% P2 / % P0)
DVVGAL	3	0.564797	173.602
VVEGAL	3	0.489491	150.455
SVTLAY	5	0.323817	99.5317
DVAGAL	3	0.323817	99.5317
YVEGAL	3	0.278633	85.6435
AVEGAL	3	0.23345	71.7554
DVKGAL	3	0.203327	62.4966
NVCLAM	4	0.188266	57.8673
DVEGSI	2	0.188266	57.8673
VVHVCV	4	0.180735	55.5526
DVEAAL	3	0.165674	50.9232
NVCCCI	4	0.135551	41.6644
DVDGAF	3	0.135551	41.6644
DVVGAI	3	0.135551	41.6644
VVRWAS	5	0.128021	39.3497
DVESCF	2	0.128021	39.3497
VVSSCG	4	0.12049	37.035
YVQACV	4	0.12049	37.035
CVKGCF	3	0.12049	37.035
AVEGAI	3	0.112959	34.7204
DVQGAL	3	0.112959	34.7204
DVEVAI	3	0.112959	34.7204
CVWFCV	4	0.105429	32.4057
RVAYCF	4	0.105429	32.4057
SVLLAE	4	0.105429	32.4057
EVEGAI	3	0.0978982	30.091
EVDGAL	4	0.0903676	27.7763
DVEWAI	3	0.0903676	27.7763
DVDGSL	3	0.0903676	27.7763
VVRWCA	4	0.0828369	25.4616
VVVGAL	4	0.0828369	25.4616
DVEVAF	3	0.0828369	25.4616
DVAGAI	3	0.0828369	25.4616
SVGVAF	4	0.0753063	23.1469
EVNVAC	4	0.0753063	23.1469
SVIACS	4	0.0753063	23.1469
AVRACA	4	0.0753063	23.1469
FVVPCC	4	0.0753063	23.1469
DVDVAL	4	0.0753063	23.1469
YVDGAL	4	0.0753063	23.1469
HVEGAL	3	0.0753063	23.1469
YVEGAI	3	0.0753063	23.1469
RVTGCG	3	0.0753063	23.1469
DVESSC	2	0.0753063	23.1469
GVLLAV	5	0.0677757	20.8322
YVHSAS	4	0.0677757	20.8322
SVYQCI	4	0.0677757	20.8322
DVEAAI	3	0.0677757	20.8322
DVLGAL	3	0.0677757	20.8322
VVEGAF	3	0.0677757	20.8322
DVEGSF	2	0.0677757	20.8322
IVASAA	5	0.060245	18.5175
VVEGAI	3	0.060245	18.5175
DVVGAF	3	0.060245	18.5175
VVMGCW	3	0.060245	18.5175
DVYGAL	3	0.060245	18.5175
GVEGAF	3	0.060245	18.5175
DVEGCF	1	0.060245	18.5175
YVSVAF	5	0.0527144	16.2028
HVSYAC	4	0.0527144	16.2028
AVKFCV	4	0.0527144	16.2028
FVLFCG	4	0.0527144	16.2028
AVAHCF	4	0.0527144	16.2028
SVFEAR	4	0.0527144	16.2028
YVCVAA	4	0.0527144	16.2028
GVVYCL	4	0.0527144	16.2028
FVCCAF	4	0.0527144	16.2028
QVTSCC	4	0.0527144	16.2028
RVYQCR	4	0.0527144	16.2028
DVDSCC	3	0.0527144	16.2028
YVEGAF	3	0.0527144	16.2028
TVEVAC	3	0.0527144	16.2028
DVECAL	2	0.0527144	16.2028
DVEGCW	1	0.0527144	16.2028
YVSVAW	5	0.0451838	13.8881
LVRLCV	4	0.0451838	13.8881
SVVCCN	4	0.0451838	13.8881
VVLRCF	4	0.0451838	13.8881
AVVFCS	4	0.0451838	13.8881
YVVGAL	4	0.0451838	13.8881
VVDGAL	4	0.0451838	13.8881
YVIHAF	4	0.0451838	13.8881
GVSGCP	3	0.0451838	13.8881
DVDGSI	3	0.0451838	13.8881
DVELAL	3	0.0451838	13.8881
DVKGAF	3	0.0451838	13.8881
DVEGAR	2	0.0451838	13.8881
DVEGAM	2	0.406654	12.4993
DVDGAL	3	0.625042	9.60596
LVWNCF	4	0.308756	9.49023
DVEVAL	3	0.685287	7.02123
DVEGAF	2	2.57548	6.59687
DVEGSL	2	0.542205	5.55526
GVEGAL	3	0.173205	5.32379
DVERAL	3	0.158143	4.86085
DVEWAL	3	0.316286	4.86085
DVDGAI	3	0.143082	4.39791
DVEGAV	2	0.286164	4.39791
EVEGAL	3	0.429246	4.39791
DVEGAW	2	0.384062	3.93497
DVEGCL	1	0.12049	3.7035
DVGGAL	3	0.112959	3.47204
DVESCC	2	1.02417	3.14798
NVEGAL	3	0.173205	2.66189
DVKGAI	3	0.0828369	2.54616
DVEEAL	3	0.0828369	2.54616
GVEGAI	3	0.0677757	2.08322
DVEACF	2	0.489491	1.88069
DVEGGI	2	0.060245	1.85175
DVVGAW	3	0.0527144	1.62028
EVEGAF	3	0.0527144	1.62028
DVESAH	2	0.0451838	1.38881
DVEGGL	2	0.0828369	1.27308
DVEGAC	1	0.0677757	1.04161
DVEGCS	1	0.0978982	1.00303
DVEGTL	2	0.0903676	0.925876
DVEGAL	2	37.1185	0.667981
DVEGCI	1	1.45341	0.629204
DVEGAT	2	0.248511	0.587575
DVESCY	2	0.406654	0.499973
DVEGAI	2	9.60908	0.477148
DVEGAS	2	1.11453	0.398342
DVEGCT	1	0.0451838	0.347204
DVEGCG	1	0.549736	0.248489

## Sheet: no D
Sequence (AA 90-95)	Amino Acid Differences from WT	Percentage of population	Enrichment score (% P2 / % P0)
DVEGAL	2	37.1185	0.667981
DVEGAI	2	9.60908	0.477148
DVEGAF	2	2.57548	6.59687
DVEGCI	1	1.45341	0.629204
DVEGAS	2	1.11453	0.398342
DVESCC	2	1.02417	3.14798
DVEVAL	3	0.685287	7.02123
DVDGAL	3	0.625042	9.60596
DVVGAL	3	0.564797	173.602
DVEGCG	1	0.549736	0.248489
DVEGSL	2	0.542205	5.55526
VVEGAL	3	0.489491	150.455
DVEACF	2	0.489491	1.88069
EVEGAL	3	0.429246	4.39791
DVEGAM	2	0.406654	12.4993
DVESCY	2	0.406654	0.499973
DVEGAW	2	0.384062	3.93497
YVEGAL	3	0.278633	85.6435
DVAGAL	3	0.323817	99.5317
DVEWAL	3	0.316286	4.86085
AVEGAL	3	0.23345	71.7554
DVEGAV	2	0.286164	4.39791
GVEGAL	3	0.173205	5.32379
DVEGAT	2	0.248511	0.587575
NVEGAL	3	0.173205	2.66189
DVKGAL	3	0.203327	62.4966
CVKGCF	3	0.12049	37.035
DVEGSI	2	0.188266	57.8673
AVEGAI	3	0.112959	34.7204
EVEGAI	3	0.0978982	30.091
HVEGAL	3	0.0753063	23.1469
DVEAAL	3	0.165674	50.9232
DVERAL	3	0.158143	4.86085
DVDGAI	3	0.143082	4.39791
YVEGAI	3	0.0753063	23.1469
DVDGAF	3	0.135551	41.6644
DVVGAI	3	0.135551	41.6644
RVTGCG	3	0.0753063	23.1469
DVESCF	2	0.128021	39.3497
VVEGAF	3	0.0677757	20.8322
GVEGAI	3	0.0677757	2.08322
VVEGAI	3	0.060245	18.5175
DVEGCL	1	0.12049	3.7035
VVMGCW	3	0.060245	18.5175
DVQGAL	3	0.112959	34.7204
DVEVAI	3	0.112959	34.7204
DVGGAL	3	0.112959	3.47204
GVEGAF	3	0.060245	18.5175
YVEGAF	3	0.0527144	16.2028
TVEVAC	3	0.0527144	16.2028
EVEGAF	3	0.0527144	1.62028
DVEGCS	1	0.0978982	1.00303
GVSGCP	3	0.0451838	13.8881
DVEWAI	3	0.0903676	27.7763
DVDGSL	3	0.0903676	27.7763
DVEGTL	2	0.0903676	0.925876
LVWNCF	4	0.308756	9.49023
NVCLAM	4	0.188266	57.8673
DVEVAF	3	0.0828369	25.4616
DVAGAI	3	0.0828369	25.4616
DVKGAI	3	0.0828369	2.54616
DVEEAL	3	0.0828369	2.54616
DVEGGL	2	0.0828369	1.27308
VVHVCV	4	0.180735	55.5526
NVCCCI	4	0.135551	41.6644
VVSSCG	4	0.12049	37.035
YVQACV	4	0.12049	37.035
CVWFCV	4	0.105429	32.4057
DVDVAL	4	0.0753063	23.1469
RVAYCF	4	0.105429	32.4057
SVLLAE	4	0.105429	32.4057
EVDGAL	4	0.0903676	27.7763
VVRWCA	4	0.0828369	25.4616
DVESSC	2	0.0753063	23.1469
VVVGAL	4	0.0828369	25.4616
SVGVAF	4	0.0753063	23.1469
EVNVAC	4	0.0753063	23.1469
DVEAAI	3	0.0677757	20.8322
DVLGAL	3	0.0677757	20.8322
SVIACS	4	0.0753063	23.1469
DVEGSF	2	0.0677757	20.8322
AVRACA	4	0.0753063	23.1469
DVEGAC	1	0.0677757	1.04161
FVVPCC	4	0.0753063	23.1469
YVDGAL	4	0.0753063	23.1469
DVVGAF	3	0.060245	18.5175
YVHSAS	4	0.0677757	20.8322
DVYGAL	3	0.060245	18.5175
SVYQCI	4	0.0677757	20.8322
DVEGCF	1	0.060245	18.5175
DVEGGI	2	0.060245	1.85175
HVSYAC	4	0.0527144	16.2028
AVKFCV	4	0.0527144	16.2028
FVLFCG	4	0.0527144	16.2028
AVAHCF	4	0.0527144	16.2028
SVFEAR	4	0.0527144	16.2028
YVCVAA	4	0.0527144	16.2028
GVVYCL	4	0.0527144	16.2028
FVCCAF	4	0.0527144	16.2028
QVTSCC	4	0.0527144	16.2028
RVYQCR	4	0.0527144	16.2028
LVRLCV	4	0.0451838	13.8881
DVDSCC	3	0.0527144	16.2028
SVVCCN	4	0.0451838	13.8881
VVLRCF	4	0.0451838	13.8881
DVECAL	2	0.0527144	16.2028
DVEGCW	1	0.0527144	16.2028
DVVGAW	3	0.0527144	1.62028
AVVFCS	4	0.0451838	13.8881
YVVGAL	4	0.0451838	13.8881
VVDGAL	4	0.0451838	13.8881
YVIHAF	4	0.0451838	13.8881
SVTLAY	5	0.323817	99.5317
VVRWAS	5	0.128021	39.3497
GVLLAV	5	0.0677757	20.8322
IVASAA	5	0.060245	18.5175
YVSVAF	5	0.0527144	16.2028
YVSVAW	5	0.0451838	13.8881
DVDGSI	3	0.0451838	13.8881
DVELAL	3	0.0451838	13.8881
DVKGAF	3	0.0451838	13.8881
DVEGAR	2	0.0451838	13.8881
DVESAH	2	0.0451838	1.38881
DVEGCT	1	0.0451838	0.347204

## Sheet: no V
Sequence (AA 90-95)	Amino Acid Differences from WT	Percentage of population	Enrichment score (% P2 / % P0)					*no viable sequences without V
DVEGAL	2	37.1185	0.667981
DVEGAI	2	9.60908	0.477148
DVEGAF	2	2.57548	6.59687
DVEGCI	1	1.45341	0.629204
DVEGAS	2	1.11453	0.398342
DVESCC	2	1.02417	3.14798
DVEVAL	3	0.685287	7.02123
DVDGAL	3	0.625042	9.60596
DVVGAL	3	0.564797	173.602
DVEGCG	1	0.549736	0.248489
DVEGSL	2	0.542205	5.55526
VVEGAL	3	0.489491	150.455
DVEACF	2	0.489491	1.88069
EVEGAL	3	0.429246	4.39791
DVEGAM	2	0.406654	12.4993
DVESCY	2	0.406654	0.499973
DVEGAW	2	0.384062	3.93497
SVTLAY	5	0.323817	99.5317
DVAGAL	3	0.323817	99.5317
DVEWAL	3	0.316286	4.86085
LVWNCF	4	0.308756	9.49023
DVEGAV	2	0.286164	4.39791
YVEGAL	3	0.278633	85.6435
DVEGAT	2	0.248511	0.587575
AVEGAL	3	0.23345	71.7554
DVKGAL	3	0.203327	62.4966
NVCLAM	4	0.188266	57.8673
DVEGSI	2	0.188266	57.8673
VVHVCV	4	0.180735	55.5526
GVEGAL	3	0.173205	5.32379
NVEGAL	3	0.173205	2.66189
DVEAAL	3	0.165674	50.9232
DVERAL	3	0.158143	4.86085
DVDGAI	3	0.143082	4.39791
NVCCCI	4	0.135551	41.6644
DVDGAF	3	0.135551	41.6644
DVVGAI	3	0.135551	41.6644
VVRWAS	5	0.128021	39.3497
DVESCF	2	0.128021	39.3497
VVSSCG	4	0.12049	37.035
YVQACV	4	0.12049	37.035
CVKGCF	3	0.12049	37.035
DVEGCL	1	0.12049	3.7035
AVEGAI	3	0.112959	34.7204
DVQGAL	3	0.112959	34.7204
DVEVAI	3	0.112959	34.7204
DVGGAL	3	0.112959	3.47204
CVWFCV	4	0.105429	32.4057
RVAYCF	4	0.105429	32.4057
SVLLAE	4	0.105429	32.4057
EVEGAI	3	0.0978982	30.091
DVEGCS	1	0.0978982	1.00303
EVDGAL	4	0.0903676	27.7763
DVEWAI	3	0.0903676	27.7763
DVDGSL	3	0.0903676	27.7763
DVEGTL	2	0.0903676	0.925876
VVRWCA	4	0.0828369	25.4616
VVVGAL	4	0.0828369	25.4616
DVEVAF	3	0.0828369	25.4616
DVAGAI	3	0.0828369	25.4616
DVKGAI	3	0.0828369	2.54616
DVEEAL	3	0.0828369	2.54616
DVEGGL	2	0.0828369	1.27308
SVGVAF	4	0.0753063	23.1469
EVNVAC	4	0.0753063	23.1469
SVIACS	4	0.0753063	23.1469
AVRACA	4	0.0753063	23.1469
FVVPCC	4	0.0753063	23.1469
DVDVAL	4	0.0753063	23.1469
YVDGAL	4	0.0753063	23.1469
HVEGAL	3	0.0753063	23.1469
YVEGAI	3	0.0753063	23.1469
RVTGCG	3	0.0753063	23.1469
DVESSC	2	0.0753063	23.1469
GVLLAV	5	0.0677757	20.8322
YVHSAS	4	0.0677757	20.8322
SVYQCI	4	0.0677757	20.8322
DVEAAI	3	0.0677757	20.8322
DVLGAL	3	0.0677757	20.8322
VVEGAF	3	0.0677757	20.8322
DVEGSF	2	0.0677757	20.8322
GVEGAI	3	0.0677757	2.08322
DVEGAC	1	0.0677757	1.04161
IVASAA	5	0.060245	18.5175
VVEGAI	3	0.060245	18.5175
DVVGAF	3	0.060245	18.5175
VVMGCW	3	0.060245	18.5175
DVYGAL	3	0.060245	18.5175
GVEGAF	3	0.060245	18.5175
DVEGCF	1	0.060245	18.5175
DVEGGI	2	0.060245	1.85175
YVSVAF	5	0.0527144	16.2028
HVSYAC	4	0.0527144	16.2028
AVKFCV	4	0.0527144	16.2028
FVLFCG	4	0.0527144	16.2028
AVAHCF	4	0.0527144	16.2028
SVFEAR	4	0.0527144	16.2028
YVCVAA	4	0.0527144	16.2028
GVVYCL	4	0.0527144	16.2028
FVCCAF	4	0.0527144	16.2028
QVTSCC	4	0.0527144	16.2028
RVYQCR	4	0.0527144	16.2028
DVDSCC	3	0.0527144	16.2028
YVEGAF	3	0.0527144	16.2028
TVEVAC	3	0.0527144	16.2028
DVECAL	2	0.0527144	16.2028
DVEGCW	1	0.0527144	16.2028
DVVGAW	3	0.0527144	1.62028
EVEGAF	3	0.0527144	1.62028
YVSVAW	5	0.0451838	13.8881
LVRLCV	4	0.0451838	13.8881
SVVCCN	4	0.0451838	13.8881
VVLRCF	4	0.0451838	13.8881
AVVFCS	4	0.0451838	13.8881
YVVGAL	4	0.0451838	13.8881
VVDGAL	4	0.0451838	13.8881
YVIHAF	4	0.0451838	13.8881
GVSGCP	3	0.0451838	13.8881
DVDGSI	3	0.0451838	13.8881
DVELAL	3	0.0451838	13.8881
DVKGAF	3	0.0451838	13.8881
DVEGAR	2	0.0451838	13.8881
DVESAH	2	0.0451838	1.38881
DVEGCT	1	0.0451838	0.347204

## Sheet: no E
Sequence (AA 90-95)	Amino Acid Differences from WT	Percentage of population	Enrichment score (% P2 / % P0)
DVEGAL	2	37.1185	0.667981
DVEGAI	2	9.60908	0.477148
DVEGAF	2	2.57548	6.59687
DVEGCI	1	1.45341	0.629204
DVEGAS	2	1.11453	0.398342
DVESCC	2	1.02417	3.14798
DVEVAL	3	0.685287	7.02123
DVDGAL	3	0.625042	9.60596
DVVGAL	3	0.564797	173.602
DVEGCG	1	0.549736	0.248489
DVEGSL	2	0.542205	5.55526
VVEGAL	3	0.489491	150.455
DVEACF	2	0.489491	1.88069
EVEGAL	3	0.429246	4.39791
DVEGAM	2	0.406654	12.4993
DVESCY	2	0.406654	0.499973
DVEGAW	2	0.384062	3.93497
DVAGAL	3	0.323817	99.5317
DVKGAL	3	0.203327	62.4966
DVEWAL	3	0.316286	4.86085
DVDGAI	3	0.143082	4.39791
DVEGAV	2	0.286164	4.39791
YVEGAL	3	0.278633	85.6435
DVEGAT	2	0.248511	0.587575
AVEGAL	3	0.23345	71.7554
DVDGAF	3	0.135551	41.6644
DVVGAI	3	0.135551	41.6644
DVEGSI	2	0.188266	57.8673
CVKGCF	3	0.12049	37.035
GVEGAL	3	0.173205	5.32379
NVEGAL	3	0.173205	2.66189
DVEAAL	3	0.165674	50.9232
DVERAL	3	0.158143	4.86085
DVQGAL	3	0.112959	34.7204
DVGGAL	3	0.112959	3.47204
DVDGSL	3	0.0903676	27.7763
DVAGAI	3	0.0828369	25.4616
DVKGAI	3	0.0828369	2.54616
DVESCF	2	0.128021	39.3497
RVTGCG	3	0.0753063	23.1469
DVLGAL	3	0.0677757	20.8322
DVVGAF	3	0.060245	18.5175
DVEGCL	1	0.12049	3.7035
AVEGAI	3	0.112959	34.7204
VVMGCW	3	0.060245	18.5175
DVEVAI	3	0.112959	34.7204
DVYGAL	3	0.060245	18.5175
DVDSCC	3	0.0527144	16.2028
DVVGAW	3	0.0527144	1.62028
GVSGCP	3	0.0451838	13.8881
EVEGAI	3	0.0978982	30.091
DVEGCS	1	0.0978982	1.00303
DVDGSI	3	0.0451838	13.8881
DVEWAI	3	0.0903676	27.7763
DVKGAF	3	0.0451838	13.8881
DVEGTL	2	0.0903676	0.925876
LVWNCF	4	0.308756	9.49023
NVCLAM	4	0.188266	57.8673
DVEVAF	3	0.0828369	25.4616
VVHVCV	4	0.180735	55.5526
NVCCCI	4	0.135551	41.6644
DVEEAL	3	0.0828369	2.54616
DVEGGL	2	0.0828369	1.27308
VVSSCG	4	0.12049	37.035
YVQACV	4	0.12049	37.035
CVWFCV	4	0.105429	32.4057
RVAYCF	4	0.105429	32.4057
SVLLAE	4	0.105429	32.4057
EVDGAL	4	0.0903676	27.7763
VVRWCA	4	0.0828369	25.4616
HVEGAL	3	0.0753063	23.1469
YVEGAI	3	0.0753063	23.1469
VVVGAL	4	0.0828369	25.4616
DVESSC	2	0.0753063	23.1469
SVGVAF	4	0.0753063	23.1469
EVNVAC	4	0.0753063	23.1469
SVIACS	4	0.0753063	23.1469
DVEAAI	3	0.0677757	20.8322
AVRACA	4	0.0753063	23.1469
VVEGAF	3	0.0677757	20.8322
DVEGSF	2	0.0677757	20.8322
GVEGAI	3	0.0677757	2.08322
DVEGAC	1	0.0677757	1.04161
FVVPCC	4	0.0753063	23.1469
VVEGAI	3	0.060245	18.5175
DVDVAL	4	0.0753063	23.1469
YVDGAL	4	0.0753063	23.1469
YVHSAS	4	0.0677757	20.8322
GVEGAF	3	0.060245	18.5175
DVEGCF	1	0.060245	18.5175
DVEGGI	2	0.060245	1.85175
SVYQCI	4	0.0677757	20.8322
HVSYAC	4	0.0527144	16.2028
AVKFCV	4	0.0527144	16.2028
FVLFCG	4	0.0527144	16.2028
AVAHCF	4	0.0527144	16.2028
SVFEAR	4	0.0527144	16.2028
YVCVAA	4	0.0527144	16.2028
GVVYCL	4	0.0527144	16.2028
FVCCAF	4	0.0527144	16.2028
QVTSCC	4	0.0527144	16.2028
RVYQCR	4	0.0527144	16.2028
LVRLCV	4	0.0451838	13.8881
YVEGAF	3	0.0527144	16.2028
TVEVAC	3	0.0527144	16.2028
DVECAL	2	0.0527144	16.2028
DVEGCW	1	0.0527144	16.2028
SVVCCN	4	0.0451838	13.8881
EVEGAF	3	0.0527144	1.62028
VVLRCF	4	0.0451838	13.8881
AVVFCS	4	0.0451838	13.8881
YVVGAL	4	0.0451838	13.8881
VVDGAL	4	0.0451838	13.8881
YVIHAF	4	0.0451838	13.8881
SVTLAY	5	0.323817	99.5317
VVRWAS	5	0.128021	39.3497
GVLLAV	5	0.0677757	20.8322
IVASAA	5	0.060245	18.5175
YVSVAF	5	0.0527144	16.2028
DVELAL	3	0.0451838	13.8881
YVSVAW	5	0.0451838	13.8881
DVEGAR	2	0.0451838	13.8881
DVESAH	2	0.0451838	1.38881
DVEGCT	1	0.0451838	0.347204

## Sheet: no G
Sequence (AA 90-95)	Amino Acid Differences from WT	Percentage of population	Enrichment score (% P2 / % P0)
DVEGAL	2	37.1185	0.667981
DVEGAI	2	9.60908	0.477148
DVEGAF	2	2.57548	6.59687
DVEGCI	1	1.45341	0.629204
DVEGAS	2	1.11453	0.398342
DVESCC	2	1.02417	3.14798
DVEACF	2	0.489491	1.88069
DVDGAL	3	0.625042	9.60596
DVVGAL	3	0.564797	173.602
DVEGCG	1	0.549736	0.248489
DVEGSL	2	0.542205	5.55526
VVEGAL	3	0.489491	150.455
DVESCY	2	0.406654	0.499973
EVEGAL	3	0.429246	4.39791
DVEGAM	2	0.406654	12.4993
DVESCF	2	0.128021	39.3497
DVEGAW	2	0.384062	3.93497
DVESAH	2	0.0451838	1.38881
DVAGAL	3	0.323817	99.5317
DVEVAL	3	0.685287	7.02123
DVEWAL	3	0.316286	4.86085
DVEGAV	2	0.286164	4.39791
YVEGAL	3	0.278633	85.6435
DVEGAT	2	0.248511	0.587575
AVEGAL	3	0.23345	71.7554
DVKGAL	3	0.203327	62.4966
DVEAAL	3	0.165674	50.9232
DVEGSI	2	0.188266	57.8673
DVERAL	3	0.158143	4.86085
GVEGAL	3	0.173205	5.32379
NVEGAL	3	0.173205	2.66189
DVEVAI	3	0.112959	34.7204
DVEWAI	3	0.0903676	27.7763
DVDGAI	3	0.143082	4.39791
DVEVAF	3	0.0828369	25.4616
DVDGAF	3	0.135551	41.6644
DVVGAI	3	0.135551	41.6644
DVEEAL	3	0.0828369	2.54616
DVESSC	3	0.0753063	23.1469
DVEAAI	3	0.0677757	20.8322
DVECAL	3	0.0527144	16.2028
CVKGCF	3	0.12049	37.035
DVEGCL	1	0.12049	3.7035
AVEGAI	3	0.112959	34.7204
DVQGAL	3	0.112959	34.7204
DVDSCC	3	0.0527144	16.2028
DVGGAL	3	0.112959	3.47204
TVEVAC	3	0.0527144	16.2028
DVELAL	3	0.0451838	13.8881
LVWNCF	4	0.308756	9.49023
EVEGAI	3	0.0978982	30.091
DVEGCS	1	0.0978982	1.00303
EVDGAL	4	0.0903676	27.7763
NVCLAM	4	0.188266	57.8673
DVDGSL	3	0.0903676	27.7763
DVEGTL	2	0.0903676	0.925876
VVHVCV	4	0.180735	55.5526
VVVGAL	4	0.0828369	25.4616
NVCCCI	4	0.135551	41.6644
DVAGAI	3	0.0828369	25.4616
DVKGAI	3	0.0828369	2.54616
VVSSCG	4	0.12049	37.035
DVEGGL	2	0.0828369	1.27308
YVQACV	4	0.12049	37.035
CVWFCV	4	0.105429	32.4057
RVAYCF	4	0.105429	32.4057
SVLLAE	4	0.105429	32.4057
VVRWCA	4	0.0828369	25.4616
SVGVAF	4	0.0753063	23.1469
YVDGAL	4	0.0753063	23.1469
HVEGAL	3	0.0753063	23.1469
YVEGAI	3	0.0753063	23.1469
RVTGCG	3	0.0753063	23.1469
EVNVAC	4	0.0753063	23.1469
SVIACS	4	0.0753063	23.1469
AVRACA	4	0.0753063	23.1469
FVVPCC	4	0.0753063	23.1469
DVDVAL	4	0.0753063	23.1469
DVLGAL	3	0.0677757	20.8322
VVEGAF	3	0.0677757	20.8322
DVEGSF	2	0.0677757	20.8322
GVEGAI	3	0.0677757	2.08322
DVEGAC	1	0.0677757	1.04161
YVHSAS	4	0.0677757	20.8322
VVEGAI	3	0.060245	18.5175
DVVGAF	3	0.060245	18.5175
VVMGCW	3	0.060245	18.5175
DVYGAL	3	0.060245	18.5175
GVEGAF	3	0.060245	18.5175
DVEGCF	1	0.060245	18.5175
DVEGGI	2	0.060245	1.85175
SVYQCI	4	0.0677757	20.8322
HVSYAC	4	0.0527144	16.2028
AVKFCV	4	0.0527144	16.2028
FVLFCG	4	0.0527144	16.2028
AVAHCF	4	0.0527144	16.2028
SVFEAR	4	0.0527144	16.2028
YVCVAA	4	0.0527144	16.2028
GVVYCL	4	0.0527144	16.2028
FVCCAF	4	0.0527144	16.2028
QVTSCC	4	0.0527144	16.2028
RVYQCR	4	0.0527144	16.2028
LVRLCV	4	0.0451838	13.8881
YVEGAF	3	0.0527144	16.2028
SVVCCN	4	0.0451838	13.8881
VVLRCF	4	0.0451838	13.8881
DVEGCW	1	0.0527144	16.2028
DVVGAW	3	0.0527144	1.62028
EVEGAF	3	0.0527144	1.62028
AVVFCS	4	0.0451838	13.8881
YVIHAF	4	0.0451838	13.8881
SVTLAY	5	0.323817	99.5317
VVRWAS	5	0.128021	39.3497
GVLLAV	5	0.0677757	20.8322
YVVGAL	4	0.0451838	13.8881
VVDGAL	4	0.0451838	13.8881
IVASAA	5	0.060245	18.5175
GVSGCP	3	0.0451838	13.8881
DVDGSI	3	0.0451838	13.8881
YVSVAF	5	0.0527144	16.2028
DVKGAF	3	0.0451838	13.8881
DVEGAR	2	0.0451838	13.8881
YVSVAW	5	0.0451838	13.8881
DVEGCT	1	0.0451838	0.347204

## Sheet: no C
Sequence (AA 90-95)	Amino Acid Differences from WT	Percentage of population	Enrichment score (% P2 / % P0)
DVEGAC	2	0.0677757	1.04161
DVEGAL	2	37.1185	0.667981
DVEGAI	2	9.60908	0.477148
DVEGCI	1	1.45341	0.629204
DVEGAF	2	2.57548	6.59687
DVESCC	2	1.02417	3.14798
DVEGAS	2	1.11453	0.398342
DVEGSL	2	0.542205	5.55526
DVEGAM	2	0.406654	12.4993
DVEGCG	1	0.549736	0.248489
DVEGAW	2	0.384062	3.93497
DVEGAV	2	0.286164	4.39791
DVEACF	2	0.489491	1.88069
DVEGAT	2	0.248511	0.587575
DVEGSI	2	0.188266	57.8673
DVESCY	2	0.406654	0.499973
DVEGTL	2	0.0903676	0.925876
DVEGGL	2	0.0828369	1.27308
DVESSC	2	0.0753063	23.1469
DVEGSF	2	0.0677757	20.8322
LVWNCF	4	0.308756	9.49023
DVEGGI	2	0.060245	1.85175
DVECAL	2	0.0527144	16.2028
DVEGAR	2	0.0451838	13.8881
DVESAH	2	0.0451838	1.38881
DVEVAL	3	0.685287	7.02123
DVDGAL	3	0.625042	9.60596
DVVGAL	3	0.564797	173.602
VVHVCV	4	0.180735	55.5526
VVEGAL	3	0.489491	150.455
EVEGAL	3	0.429246	4.39791
DVAGAL	3	0.323817	99.5317
DVEWAL	3	0.316286	4.86085
YVEGAL	3	0.278633	85.6435
NVCCCI	4	0.135551	41.6644
AVEGAL	3	0.23345	71.7554
DVKGAL	3	0.203327	62.4966
GVEGAL	3	0.173205	5.32379
DVESCF	2	0.128021	39.3497
VVSSCG	4	0.12049	37.035
YVQACV	4	0.12049	37.035
CVKGCF	3	0.12049	37.035
DVEGCL	1	0.12049	3.7035
NVEGAL	3	0.173205	2.66189
DVEAAL	3	0.165674	50.9232
DVERAL	3	0.158143	4.86085
DVDGAI	3	0.143082	4.39791
CVWFCV	4	0.105429	32.4057
RVAYCF	4	0.105429	32.4057
DVDGAF	3	0.135551	41.6644
DVVGAI	3	0.135551	41.6644
DVEGCS	1	0.0978982	1.00303
AVEGAI	3	0.112959	34.7204
DVQGAL	3	0.112959	34.7204
DVEVAI	3	0.112959	34.7204
DVGGAL	3	0.112959	3.47204
VVRWCA	4	0.0828369	25.4616
EVEGAI	3	0.0978982	30.091
DVEWAI	3	0.0903676	27.7763
DVDGSL	3	0.0903676	27.7763
DVEVAF	3	0.0828369	25.4616
DVAGAI	3	0.0828369	25.4616
DVKGAI	3	0.0828369	2.54616
DVEEAL	3	0.0828369	2.54616
HVEGAL	3	0.0753063	23.1469
SVIACS	4	0.0753063	23.1469
AVRACA	4	0.0753063	23.1469
FVVPCC	4	0.0753063	23.1469
YVEGAI	3	0.0753063	23.1469
DVEAAI	3	0.0677757	20.8322
DVLGAL	3	0.0677757	20.8322
VVEGAF	3	0.0677757	20.8322
RVTGCG	3	0.0753063	23.1469
GVEGAI	3	0.0677757	2.08322
VVEGAI	3	0.060245	18.5175
DVVGAF	3	0.060245	18.5175
SVYQCI	4	0.0677757	20.8322
DVYGAL	3	0.060245	18.5175
GVEGAF	3	0.060245	18.5175
YVEGAF	3	0.0527144	16.2028
TVEVAC	3	0.0527144	16.2028
DVVGAW	3	0.0527144	1.62028
EVEGAF	3	0.0527144	1.62028
DVDGSI	3	0.0451838	13.8881
DVELAL	3	0.0451838	13.8881
DVKGAF	3	0.0451838	13.8881
VVMGCW	3	0.060245	18.5175
NVCLAM	4	0.188266	57.8673
SVLLAE	4	0.105429	32.4057
DVEGCF	1	0.060245	18.5175
EVDGAL	4	0.0903676	27.7763
VVVGAL	4	0.0828369	25.4616
SVGVAF	4	0.0753063	23.1469
AVKFCV	4	0.0527144	16.2028
FVLFCG	4	0.0527144	16.2028
AVAHCF	4	0.0527144	16.2028
EVNVAC	4	0.0753063	23.1469
DVDVAL	4	0.0753063	23.1469
GVVYCL	4	0.0527144	16.2028
YVDGAL	4	0.0753063	23.1469
QVTSCC	4	0.0527144	16.2028
RVYQCR	4	0.0527144	16.2028
DVDSCC	3	0.0527144	16.2028
YVHSAS	4	0.0677757	20.8322
HVSYAC	4	0.0527144	16.2028
SVFEAR	4	0.0527144	16.2028
DVEGCW	1	0.0527144	16.2028
YVCVAA	4	0.0527144	16.2028
FVCCAF	4	0.0527144	16.2028
YVVGAL	4	0.0451838	13.8881
LVRLCV	4	0.0451838	13.8881
SVVCCN	4	0.0451838	13.8881
VVLRCF	4	0.0451838	13.8881
AVVFCS	4	0.0451838	13.8881
VVDGAL	4	0.0451838	13.8881
YVIHAF	4	0.0451838	13.8881
SVTLAY	5	0.323817	99.5317
GVSGCP	3	0.0451838	13.8881
VVRWAS	5	0.128021	39.3497
GVLLAV	5	0.0677757	20.8322
IVASAA	5	0.060245	18.5175
YVSVAF	5	0.0527144	16.2028
YVSVAW	5	0.0451838	13.8881
DVEGCT	1	0.0451838	0.347204

## Sheet: no H
Sequence (AA 90-95)	Amino Acid Differences from WT	Percentage of population	Enrichment score (% P2 / % P0)
DVEGCI	1	1.45341	0.629204
DVEGCG	1	0.549736	0.248489
DVEGCL	1	0.12049	3.7035
DVEGCS	1	0.0978982	1.00303
DVEGCF	1	0.060245	18.5175
DVEGCW	1	0.0527144	16.2028
DVEGCT	1	0.0451838	0.347204
DVEGAL	2	37.1185	0.667981
DVEGAI	2	9.60908	0.477148
DVEGAF	2	2.57548	6.59687
DVEGAS	2	1.11453	0.398342
DVESCC	2	1.02417	3.14798
DVEGSL	2	0.542205	5.55526
DVEACF	2	0.489491	1.88069
DVEGAM	2	0.406654	12.4993
DVESCY	2	0.406654	0.499973
DVEGAW	2	0.384062	3.93497
DVEGAV	2	0.286164	4.39791
DVEGAT	2	0.248511	0.587575
DVEGSI	2	0.188266	57.8673
DVESCF	2	0.128021	39.3497
DVEGTL	2	0.0903676	0.925876
DVEGGL	2	0.0828369	1.27308
DVESSC	2	0.0753063	23.1469
DVEGSF	2	0.0677757	20.8322
DVEGAC	2	0.0677757	1.04161
DVEGGI	2	0.060245	1.85175
DVECAL	2	0.0527144	16.2028
DVEGAR	2	0.0451838	13.8881
DVEVAL	3	0.685287	7.02123
DVDGAL	3	0.625042	9.60596
DVVGAL	3	0.564797	173.602
VVEGAL	3	0.489491	150.455
EVEGAL	3	0.429246	4.39791
DVAGAL	3	0.323817	99.5317
DVEWAL	3	0.316286	4.86085
YVEGAL	3	0.278633	85.6435
AVEGAL	3	0.23345	71.7554
DVKGAL	3	0.203327	62.4966
GVEGAL	3	0.173205	5.32379
NVEGAL	3	0.173205	2.66189
DVEAAL	3	0.165674	50.9232
DVERAL	3	0.158143	4.86085
DVDGAI	3	0.143082	4.39791
DVDGAF	3	0.135551	41.6644
DVVGAI	3	0.135551	41.6644
CVKGCF	3	0.12049	37.035
AVEGAI	3	0.112959	34.7204
DVQGAL	3	0.112959	34.7204
DVEVAI	3	0.112959	34.7204
DVGGAL	3	0.112959	3.47204
EVEGAI	3	0.0978982	30.091
DVEWAI	3	0.0903676	27.7763
DVDGSL	3	0.0903676	27.7763
DVEVAF	3	0.0828369	25.4616
DVAGAI	3	0.0828369	25.4616
DVKGAI	3	0.0828369	2.54616
DVEEAL	3	0.0828369	2.54616
HVEGAL	3	0.0753063	23.1469
YVEGAI	3	0.0753063	23.1469
RVTGCG	3	0.0753063	23.1469
DVEAAI	3	0.0677757	20.8322
DVLGAL	3	0.0677757	20.8322
VVEGAF	3	0.0677757	20.8322
GVEGAI	3	0.0677757	2.08322
VVEGAI	3	0.060245	18.5175
DVVGAF	3	0.060245	18.5175
VVMGCW	3	0.060245	18.5175
DVYGAL	3	0.060245	18.5175
GVEGAF	3	0.060245	18.5175
DVDSCC	3	0.0527144	16.2028
YVEGAF	3	0.0527144	16.2028
TVEVAC	3	0.0527144	16.2028
DVVGAW	3	0.0527144	1.62028
EVEGAF	3	0.0527144	1.62028
GVSGCP	3	0.0451838	13.8881
DVDGSI	3	0.0451838	13.8881
DVELAL	3	0.0451838	13.8881
DVKGAF	3	0.0451838	13.8881
LVWNCF	4	0.308756	9.49023
NVCLAM	4	0.188266	57.8673
VVHVCV	4	0.180735	55.5526
NVCCCI	4	0.135551	41.6644
VVSSCG	4	0.12049	37.035
YVQACV	4	0.12049	37.035
CVWFCV	4	0.105429	32.4057
RVAYCF	4	0.105429	32.4057
SVLLAE	4	0.105429	32.4057
EVDGAL	4	0.0903676	27.7763
VVRWCA	4	0.0828369	25.4616
VVVGAL	4	0.0828369	25.4616
SVGVAF	4	0.0753063	23.1469
EVNVAC	4	0.0753063	23.1469
SVIACS	4	0.0753063	23.1469
AVRACA	4	0.0753063	23.1469
FVVPCC	4	0.0753063	23.1469
DVDVAL	4	0.0753063	23.1469
YVDGAL	4	0.0753063	23.1469
YVHSAS	4	0.0677757	20.8322
SVYQCI	4	0.0677757	20.8322
HVSYAC	4	0.0527144	16.2028
AVKFCV	4	0.0527144	16.2028
FVLFCG	4	0.0527144	16.2028
AVAHCF	4	0.0527144	16.2028
SVFEAR	4	0.0527144	16.2028
YVCVAA	4	0.0527144	16.2028
GVVYCL	4	0.0527144	16.2028
FVCCAF	4	0.0527144	16.2028
QVTSCC	4	0.0527144	16.2028
RVYQCR	4	0.0527144	16.2028
LVRLCV	4	0.0451838	13.8881
SVVCCN	4	0.0451838	13.8881
VVLRCF	4	0.0451838	13.8881
AVVFCS	4	0.0451838	13.8881
YVVGAL	4	0.0451838	13.8881
VVDGAL	4	0.0451838	13.8881
YVIHAF	4	0.0451838	13.8881
SVTLAY	5	0.323817	99.5317
VVRWAS	5	0.128021	39.3497
GVLLAV	5	0.0677757	20.8322
IVASAA	5	0.060245	18.5175
YVSVAF	5	0.0527144	16.2028
DVESAH	2	0.0451838	1.38881
YVSVAW	5	0.0451838	13.8881

## Sheet: no D & no E
Sequence (AA 90-95)	Amino Acid Differences from WT	Percentage of population	Enrichment score (% P2 / % P0)
DVEGAL	2	37.1185	0.667981
DVEGAI	2	9.60908	0.477148
DVEGAF	2	2.57548	6.59687
DVEGCI	1	1.45341	0.629204
DVEGAS	2	1.11453	0.398342
DVESCC	2	1.02417	3.14798
DVEVAL	3	0.685287	7.02123
DVDGAL	3	0.625042	9.60596
DVVGAL	3	0.564797	173.602
DVEGCG	1	0.549736	0.248489
DVEGSL	2	0.542205	5.55526
VVEGAL	3	0.489491	150.455
DVEACF	2	0.489491	1.88069
EVEGAL	3	0.429246	4.39791
DVEGAM	2	0.406654	12.4993
DVESCY	2	0.406654	0.499973
DVEGAW	2	0.384062	3.93497
CVKGCF	3	0.12049	37.035
DVAGAL	3	0.323817	99.5317
DVEWAL	3	0.316286	4.86085
RVTGCG	3	0.0753063	23.1469
DVEGAV	2	0.286164	4.39791
YVEGAL	3	0.278633	85.6435
DVEGAT	2	0.248511	0.587575
AVEGAL	3	0.23345	71.7554
DVKGAL	3	0.203327	62.4966
VVMGCW	3	0.060245	18.5175
DVEGSI	2	0.188266	57.8673
GVSGCP	3	0.0451838	13.8881
GVEGAL	3	0.173205	5.32379
NVEGAL	3	0.173205	2.66189
DVEAAL	3	0.165674	50.9232
DVERAL	3	0.158143	4.86085
DVDGAI	3	0.143082	4.39791
LVWNCF	4	0.308756	9.49023
DVDGAF	3	0.135551	41.6644
DVVGAI	3	0.135551	41.6644
NVCLAM	4	0.188266	57.8673
DVESCF	2	0.128021	39.3497
VVHVCV	4	0.180735	55.5526
NVCCCI	4	0.135551	41.6644
VVSSCG	4	0.12049	37.035
DVEGCL	1	0.12049	3.7035
AVEGAI	3	0.112959	34.7204
DVQGAL	3	0.112959	34.7204
DVEVAI	3	0.112959	34.7204
DVGGAL	3	0.112959	3.47204
YVQACV	4	0.12049	37.035
CVWFCV	4	0.105429	32.4057
RVAYCF	4	0.105429	32.4057
EVEGAI	3	0.0978982	30.091
DVEGCS	1	0.0978982	1.00303
SVLLAE	4	0.105429	32.4057
DVEWAI	3	0.0903676	27.7763
DVDGSL	3	0.0903676	27.7763
DVEGTL	2	0.0903676	0.925876
EVDGAL	4	0.0903676	27.7763
VVRWCA	4	0.0828369	25.4616
DVEVAF	3	0.0828369	25.4616
DVAGAI	3	0.0828369	25.4616
DVKGAI	3	0.0828369	2.54616
DVEEAL	3	0.0828369	2.54616
DVEGGL	2	0.0828369	1.27308
VVVGAL	4	0.0828369	25.4616
SVGVAF	4	0.0753063	23.1469
EVNVAC	4	0.0753063	23.1469
SVIACS	4	0.0753063	23.1469
AVRACA	4	0.0753063	23.1469
DVDVAL	4	0.0753063	23.1469
FVVPCC	4	0.0753063	23.1469
HVEGAL	3	0.0753063	23.1469
YVEGAI	3	0.0753063	23.1469
YVDGAL	4	0.0753063	23.1469
DVESSC	2	0.0753063	23.1469
YVHSAS	4	0.0677757	20.8322
SVYQCI	4	0.0677757	20.8322
HVSYAC	4	0.0527144	16.2028
DVEAAI	3	0.0677757	20.8322
DVLGAL	3	0.0677757	20.8322
VVEGAF	3	0.0677757	20.8322
DVEGSF	2	0.0677757	20.8322
GVEGAI	3	0.0677757	2.08322
DVEGAC	1	0.0677757	1.04161
AVKFCV	4	0.0527144	16.2028
VVEGAI	3	0.060245	18.5175
DVVGAF	3	0.060245	18.5175
FVLFCG	4	0.0527144	16.2028
DVYGAL	3	0.060245	18.5175
GVEGAF	3	0.060245	18.5175
DVEGCF	1	0.060245	18.5175
DVEGGI	2	0.060245	1.85175
AVAHCF	4	0.0527144	16.2028
SVFEAR	4	0.0527144	16.2028
YVCVAA	4	0.0527144	16.2028
GVVYCL	4	0.0527144	16.2028
FVCCAF	4	0.0527144	16.2028
QVTSCC	4	0.0527144	16.2028
RVYQCR	4	0.0527144	16.2028
LVRLCV	4	0.0451838	13.8881
SVVCCN	4	0.0451838	13.8881
VVLRCF	4	0.0451838	13.8881
AVVFCS	4	0.0451838	13.8881
DVDSCC	3	0.0527144	16.2028
YVEGAF	3	0.0527144	16.2028
TVEVAC	3	0.0527144	16.2028
DVECAL	2	0.0527144	16.2028
DVEGCW	1	0.0527144	16.2028
DVVGAW	3	0.0527144	1.62028
EVEGAF	3	0.0527144	1.62028
YVVGAL	4	0.0451838	13.8881
VVDGAL	4	0.0451838	13.8881
YVIHAF	4	0.0451838	13.8881
SVTLAY	5	0.323817	99.5317
VVRWAS	5	0.128021	39.3497
GVLLAV	5	0.0677757	20.8322
IVASAA	5	0.060245	18.5175
YVSVAF	5	0.0527144	16.2028
YVSVAW	5	0.0451838	13.8881
DVDGSI	3	0.0451838	13.8881
DVELAL	3	0.0451838	13.8881
DVKGAF	3	0.0451838	13.8881
DVEGAR	2	0.0451838	13.8881
DVESAH	2	0.0451838	1.38881
DVEGCT	1	0.0451838	0.347204

## Sheet: no G & no H
Sequence (AA 90-95)	Amino Acid Differences from WT	Percentage of population	Enrichment score (% P2 / % P0)
DVEGAL	2	37.1185	0.667981
DVEGAI	2	9.60908	0.477148
DVEGAF	2	2.57548	6.59687
DVEGCI	1	1.45341	0.629204
DVEGAS	2	1.11453	0.398342
DVESCC	2	1.02417	3.14798
DVEACF	2	0.489491	1.88069
DVDGAL	3	0.625042	9.60596
DVVGAL	3	0.564797	173.602
DVEGCG	1	0.549736	0.248489
DVEGSL	2	0.542205	5.55526
VVEGAL	3	0.489491	150.455
DVESCY	2	0.406654	0.499973
EVEGAL	3	0.429246	4.39791
DVEGAM	2	0.406654	12.4993
DVESCF	2	0.128021	39.3497
DVEGAW	2	0.384062	3.93497
DVEVAL	3	0.685287	7.02123
DVAGAL	3	0.323817	99.5317
DVEWAL	3	0.316286	4.86085
DVEAAL	3	0.165674	50.9232
DVEGAV	2	0.286164	4.39791
YVEGAL	3	0.278633	85.6435
DVEGAT	2	0.248511	0.587575
AVEGAL	3	0.23345	71.7554
DVKGAL	3	0.203327	62.4966
DVERAL	3	0.158143	4.86085
DVEGSI	2	0.188266	57.8673
DVEVAI	3	0.112959	34.7204
GVEGAL	3	0.173205	5.32379
NVEGAL	3	0.173205	2.66189
DVEWAI	3	0.0903676	27.7763
DVEVAF	3	0.0828369	25.4616
DVDGAI	3	0.143082	4.39791
DVEEAL	3	0.0828369	2.54616
DVDGAF	3	0.135551	41.6644
DVVGAI	3	0.135551	41.6644
DVESSC	3	0.0753063	23.1469
DVEAAI	3	0.0677757	20.8322
DVECAL	3	0.0527144	16.2028
DVDSCC	3	0.0527144	16.2028
CVKGCF	3	0.12049	37.035
DVEGCL	1	0.12049	3.7035
AVEGAI	3	0.112959	34.7204
DVQGAL	3	0.112959	34.7204
TVEVAC	3	0.0527144	16.2028
DVGGAL	3	0.112959	3.47204
DVELAL	3	0.0451838	13.8881
LVWNCF	4	0.308756	9.49023
NVCLAM	4	0.188266	57.8673
EVEGAI	3	0.0978982	30.091
DVEGCS	1	0.0978982	1.00303
EVDGAL	4	0.0903676	27.7763
VVHVCV	4	0.180735	55.5526
DVDGSL	3	0.0903676	27.7763
DVEGTL	2	0.0903676	0.925876
NVCCCI	4	0.135551	41.6644
VVVGAL	4	0.0828369	25.4616
VVSSCG	4	0.12049	37.035
DVAGAI	3	0.0828369	25.4616
DVKGAI	3	0.0828369	2.54616
YVQACV	4	0.12049	37.035
DVEGGL	2	0.0828369	1.27308
CVWFCV	4	0.105429	32.4057
RVAYCF	4	0.105429	32.4057
SVLLAE	4	0.105429	32.4057
VVRWCA	4	0.0828369	25.4616
SVGVAF	4	0.0753063	23.1469
EVNVAC	4	0.0753063	23.1469
YVDGAL	4	0.0753063	23.1469
HVEGAL	3	0.0753063	23.1469
YVEGAI	3	0.0753063	23.1469
RVTGCG	3	0.0753063	23.1469
SVIACS	4	0.0753063	23.1469
AVRACA	4	0.0753063	23.1469
FVVPCC	4	0.0753063	23.1469
DVDVAL	4	0.0753063	23.1469
YVHSAS	4	0.0677757	20.8322
DVLGAL	3	0.0677757	20.8322
VVEGAF	3	0.0677757	20.8322
DVEGSF	2	0.0677757	20.8322
GVEGAI	3	0.0677757	2.08322
DVEGAC	1	0.0677757	1.04161
SVYQCI	4	0.0677757	20.8322
VVEGAI	3	0.060245	18.5175
DVVGAF	3	0.060245	18.5175
VVMGCW	3	0.060245	18.5175
DVYGAL	3	0.060245	18.5175
GVEGAF	3	0.060245	18.5175
DVEGCF	1	0.060245	18.5175
DVEGGI	2	0.060245	1.85175
HVSYAC	4	0.0527144	16.2028
AVKFCV	4	0.0527144	16.2028
FVLFCG	4	0.0527144	16.2028
AVAHCF	4	0.0527144	16.2028
SVFEAR	4	0.0527144	16.2028
YVCVAA	4	0.0527144	16.2028
GVVYCL	4	0.0527144	16.2028
FVCCAF	4	0.0527144	16.2028
QVTSCC	4	0.0527144	16.2028
RVYQCR	4	0.0527144	16.2028
LVRLCV	4	0.0451838	13.8881
SVVCCN	4	0.0451838	13.8881
YVEGAF	3	0.0527144	16.2028
VVLRCF	4	0.0451838	13.8881
AVVFCS	4	0.0451838	13.8881
DVEGCW	1	0.0527144	16.2028
DVVGAW	3	0.0527144	1.62028
EVEGAF	3	0.0527144	1.62028
YVIHAF	4	0.0451838	13.8881
SVTLAY	5	0.323817	99.5317
VVRWAS	5	0.128021	39.3497
GVLLAV	5	0.0677757	20.8322
IVASAA	5	0.060245	18.5175
YVVGAL	4	0.0451838	13.8881
VVDGAL	4	0.0451838	13.8881
YVSVAF	5	0.0527144	16.2028
GVSGCP	3	0.0451838	13.8881
DVDGSI	3	0.0451838	13.8881
YVSVAW	5	0.0451838	13.8881
DVKGAF	3	0.0451838	13.8881
DVEGAR	2	0.0451838	13.8881
DVESAH	2	0.0451838	1.38881
DVEGCT	1	0.0451838	0.347204
