# Supplementary material for: Loss of nsp14-exonuclease activity impairs the replication, proofreading, fitness, and pathogenesis of SARS-CoV-2
Source: mBio. 2026 May 6;17(6):e00073-26. doi: 10.1128/mbio.00073-26 (PMC13251404; doi:10.1128/mbio.00073-26)
Supplement: Table S2 — Coding mutations identified in SARS-CoV-2 AAGH virus stocks [file mbio.00073-26-s0009.xlsx]

## Sheet: Sheet1
Table S2: Coding mutations identified in SARS-CoV-2 AAGH virus stocks.
						Frequency
Mutations	Substitution	Gene	AAGH P0	AAGH P1 33° VTA	AAGH P1 37° VTA	AAGH P2 33° V6	AAGH P2 37° V6	AAGH nLuc P0	AAGH nLuc P1 33° VTA
C3177T	P153L	nsp3	-	-	-	-	0.1389	-	-
G4205A	A496T	nsp3	-	-	-	-	0.9554	-	-
T5756C	Y1013H	nsp3	-	-	-	-	0.9527	-	-
T7049C	Y1444H	nsp3	-	-	-	-	0.645	-	-
C8354T	R1879C	nsp3	-	-	-	0.2179	-	-	-
T8797A	S81R	nsp4	0.114	0.1533	0.3042	0.0992	0.9745	-	-
G10901A	G283S	nsp5	-	-	-	-	0.1032	-	-
T11601C	I210T	nsp6	-	-	-	-	0.0028	0.0096	0.1669
A12487G	I132M	nsp8	-	-	-	-	-	0.0617	0.2361
A12918T	D78V	nsp9	-	-	-	-	-	2.36	0.1369
T13250C	Y76H	nsp10	0.937	0.9842	0.947	0.9637	0.9806	0.1179	0.0086
A15014G	D525G	nsp12	-	-	-	-	-	0.0066	0.2049
T17907A	N557K	nsp13	-	-	-	-	0.9827	-	-
A18740G	D234G	nsp14	-	-	-	-	-	0.102	0.0084
C18917T	T293I	nsp14	-	-	-	0.1925	-	-	-
A20846G	Y63C	nsp16	-	-	-	-	-	0.1269	0.0112
C21762T	A67V	S protein	-	-	-	-	0.2036	-	-
T22907C	Y449H	S protein	-	-	0.0175	-	-	0.028	0.1422
C23061T	T500I	S protein	-	-	-	-	-	0.1354	0.0478
A23063G	N501D	S protein	-	-	-	-	-	0.1742	0.0099
G23607A	R682Q	S protein	-	-	-	0.13	0.9793	0.0122	0.1595
T23943C	I794T	S protein	-	-	-	-	0.2036	-	-
G24812A	D1084N	S protein	0.0701	0.0906	0.0363	0.2061	-	-	-
C25418T	T9I	ORF3a	-	-	-	-	-	0.0451	0.2022
A25505T	Q38L	ORF3a	0.3335	0.4445	0.451	0.4537	-	0.011	0.0463
T26258C	V5A	E protein	-	-	0.0062	-	-	0.0226	0.1521
T26323A	L27M	E protein	-	-	-	-	-	0.0157	0.1316
C26366A	A41E	E protein	0.9294	0.9863	0.955	0.9849	0.9829	-	-
T26661C	Y47H	M protein	-	-	-	-	0.449	-	-
C27425A	T11K	ORF7ab	0.9216	0.9813	0.9467	0.9818	0.9828	-	-
T28250G	D119E	ORF8	-	0.0172	-	0.1125	-	0.0034	0.0099
G28376C	A35P	N protein	-	0.0163	-	0.1092	-	-	-
