# Supplementary material for: Loss of nsp14-exonuclease activity impairs the replication, proofreading, fitness, and pathogenesis of SARS-CoV-2
Source: mBio. 2026 May 6;17(6):e00073-26. doi: 10.1128/mbio.00073-26 (PMC13251404; doi:10.1128/mbio.00073-26)
Supplement: Table S3 — Coding mutations identified in SARS-CoV-2 MA10 nsp14 active site virus stocks. [file mbio.00073-26-s0010.xlsx]

## Sheet: Sheet1
Table S3: Coding mutations identified in SARS-CoV-2 MA10 nsp14 active site virus stocks.
					Frequency
Mutation	Substitution	Gene	MA10 AAGH P0	MA10 AAGH P1	MA10 AAGH P2	RAYF P2	AVFS P2	VHVV P2	YQAV P2
T2114C	F437L	nsp2	0.0047	0.0059	-	-	0.0046	-	0.7874
C2919T	P67L	nsp3	-	-	-	-	-	0.1126	-
T3144C	L142S	nsp3	-	-	-	-	-	0.1492	-
T3909C	I397T	nsp3	-	-	-	-	-	0.1429	-
A5618G	I967V	nsp3	-	-	0.002	-	-	-	0.1375
A5841G	Y1041C	nsp3	-	-	-	-	-	0.1495	-
C8733A	T60K	nsp4	-	-	-	-	0.1952	-	-
T12656A	L189I	nsp8	0.761	0.9665	0.9916	-	-	-	-
G16861A	V209I	nsp13	-	0.023	0.1012	0.0016	-	-	-
T20285C	I222T	nsp15	-	-	-	-	0.7302	-	-
A20396G	K259R	nsp15	-	-	-	-	-	0.2207	-
A20599G	I327V	nsp15	-	-	-	-	-	-	0.8446
A21358G	T234A	nsp16	-	-	-	-	-	-	0.9107
T22926C	L455S	S protein	0.0622	0.0159	0.0034	0.0376	0.1816	-	-
G23049A	G496D	S protein	-	-	-	0.0151	0.819	-	-
G23066A	G502S/G502N	S protein	-	-	-	0.0523	-	0.199	0.0875
G23067A	G502D/G502N	S protein	-	-	-	-	-	0.2908	-
C23601A	S680Y	S protein	-	-	-	-	-	0.2178	-
A23738G	I726V	S protein	-	-	-	-	-	0.1493	-
C24431G	Q957E	S protein	-	-	-	-	-	0.3236	-
T24450C	V963A	S protein	-	-	-	-	-	0.3013	-
T25412C	I7T	ORF3a	0.741	0.9659	0.9931	0.0047	-	-	-
C25499T	P36L	ORF3a	-	-	-	-	-	-	0.8119
C25571A	S60Y	ORF3a	-	-	-	-	-	0.2756	-
G25618A	G76S	ORF3a	0.5204	0.8236	0.887	-	-	-	0.0212
T26123C	V244A	ORF3a	-	-	-	-	-	-	0.8861
G26257C	V5L/V5P	E protein	-	-	-	-	0.008	0.2071	-
T26258C	V5A/V5P	E protein	-	-	-	-	-	0.3187	-
A26288T	N15I	E protein	-	-	-	-	0.1718	-	-
C26309A	A22D	E protein	-	-	-	-	-	-	0.9007
T26323A	L27M	E protein	0.7209	0.9643	0.9917	-	-	-	-
C26333A	T30K	E protein	-	-	-	-	-	0.1775	-
G26450A	R69K	E protein	-	-	-	-	-	-	0.8079
T26524C	M1T	M protein	-	-	-	-	-	-	0.1528
A27229G	T10A	ORF6	-	-	-	-	-	0.3411	-
A27253G	I18V	ORF6	-	-	-	-	-	0.3159	-
T27374C	M58T	ORF6	-	-	-	0.2856	-	-	-
A27383T	D61V	ORF6	-	-	-	-	0.0366	0.1013	0.1256
T27479A	V29E	ORF7ab	-	-	-	-	-	0.1093	-
C27978A	Q29K	ORF8	-	-	-	-	-	0.12	-
T28245A	L118I	ORF8	-	-	-	-	-	0.1324	-
T28743C	I157T	N protein	-	-	-	-	0.7387	-	-
